# Supplementary material for: Quantitative trait loci associated with drought stress tolerance in wheat primed with zinc oxide nanoparticles at seed germination and seedling stages
Source: Sci Rep. 2026 Apr 6;16:11612. doi: 10.1038/s41598-026-43113-7 (PMC13057053; doi:10.1038/s41598-026-43113-7)
Supplement: Supplementary file 2 — Supplementary Information 2. [file 41598_2026_43113_MOESM2_ESM.xlsx]

## Sheet: Table S1
Table S1: Minimum, maximum, mean for all traits scored in the double haploid lines and the two parents under control conditions with and without nano priming
Treatments	Control Conditions
values Traits	Minimum		Maximum		Mean
	Unprimed	Nano priming	Unprimed	Nano priming	Unprimed	Nano priming	TRI-11082		TRI-5645
							Unprimed	Nano priming	Unprimed	Nano priming
FW	0.7	0.81	2.61	2.39	1.49	1.44	1.9065	2.337	2.538	2.163
SL	9.2	9.1	20.5	20.05	14.57	14.47	16.85	16.8667	15.5778	16.55
RL	3.05	3.1	19.55	20.73	11.86	11.15	13.0667	12.2	15.95	17.7667
RNo	3	3	8	6	4.62	4.6	5	5.16667	4.88889	5.11111
FG %	50	20	100	100	96.39	94.6	100	100	100	100
IG %	20	10	100	100	89.2	89.78	100	100	100	100
GP	52.73	50	100	100	93.21	94.63	100	100	100	100
SVI	516	472.5	3680	3716.67	2565.1	2424.82	2991.67	2906.67	3152.78	3431.67
SRR	0.66	0.71	2.79	3.46	1.36	1.42	1.29046	1.384	0.977756	0.932277
MGR	0.5	0.5	1	1	0.93	0.95	1	1	1	1
MGT	24	24	45	48	26.25	26.1	24	24	24	24
U	1	1	2.45	2.5	1.26	1.17	0	0	0	0
Z	0.2	0.21	1	1	0.88	0.91	1	1	1	1
CVt	1	1	55.11	60.94	13	8	0	0	0	0

## Sheet: Table S2
Table S2: Minimum, maximum, mean for all traits scored in the double haploid lines and the two parents under drought conditions with and without nano priming.
Treatments	Drought conditions
values Traits	Minimum		Maximum		Mean
	Unprimed	Nano priming	Unprimed	Nano priming	Unprimed	Nano priming	TRI-11082		TRI-5645
							Unprimed	Nano priming	Unprimed	Nano priming
FW	0.64	0.73	1.95	2.05	1.1	1.2	1.55	1.4655	1.116	1.46833
SL	4.43	3.7	12.47	14.7	7.56	9.62	7.45	11.1333	7.2	8.96667
RL	4.8	3	17.55	17.4	12.07	12.49	13.7417	16.2667	11.4167	14.9
RNo	3	3	6	6	4.16	4.34	3.83333	4.33333	4.5	4.33333
FG %	20	20	100	100	94.18	93.01	100	100	100	100
IG %	10	10	100	100	74.48	80.7	100	100	76.6667	90
GP	36.84	44.44	100	100	82.13	87.69	100	100	78.355	90.9091
SVI	336.5	443	2753.33	2896.67	1855.18	2054.98	2119.17	2740	1861.67	2386.67
SRR	0.36	0.43	1.25	1.33	0.64	0.79	0.542292	0.686158	0.631411	0.602252
MGR	0.37	0.44	1	1	0.82	0.88	1	1	0.78355	0.909091
MGT	24	24	56	54	30.81	28.43	24	24	31	26.4
U	1	1	2.76	2.76	1.65	1.4	0	0	0.750734	0.468996
Z	0.2	0.13	1	1	0.69	0.8	1	1	0.660053	0.8
CVt	1	1	67.67	75.64	29	18.95	0	0	47.6976	28.748

## Sheet: Table S3
Table S3: Minimum, maximum, mean for drought tolerance index and reduction variation of the studied traits scored in the double haploid lines and the two parents under unprimed and nano priming conditions.
Values	Minimum		Maximum		Mean
values Traits	Unprimed	Nano priming	Unprimed	Nano priming	Unprimed	Nano priming	TRI-11082		TRI-5645
							Unprimed	Nano priming	Unprimed	Nano priming
FWDTI	38.17	44.59	146.96	176.25	76.77	86.86	82.7405	62.6646	44.0049	67.8842
SLDTI	27.59	27.27	96.73	120	53.14	67.72	44.2649	65.9943	46.2184	54.2268
RLDTI	46.09	22.17	294.22	402.5	112.79	123.8	105.496	133.712	71.6765	83.8799
RNoDTI	50	55.56	144.44	200	91.9	94.42	76.6667	84.0681	92.2222	83.3707
RFW	-0.42	-0.79	1.52	1.03	0.4	0.24	0.3565	0.8715	1.422	0.694667
RSL	0.35	-2.2	13.73	11.12	7	4.86	9.4	5.73333	8.37778	7.58333
RRL	-9.73	-13.85	9.7	10.53	-0.18	-1.34	-0.675	-4.06667	4.53333	2.86667
RRNo	0.33	-1	5.33	4.67	2.46	2.31	1.16667	0.833333	0.388889	0.5

## Sheet: Table S4
Table S4: Annotation of candidate genes associated with drought tolerance (Ensemblplants).
Chromosome	Marker	Genomic Location	Overlapping Gene(s)	Orientation	Query name	Query start	Query end	Query ori	Length	Score	E-val	%ID	Biotype	Molecular Function	Biological Function	Protein Name	Strain
4A	Kukri_c48943_1149	4A:684998591-684998691 [Sequence]	TraesCS4A02G415000	Reverse	Query_1	1	101	Forward	101 [Sequence]	99	2.9e-48	99.0 [Alignment]	Protein coding	DNA-binding transcription factor activity, RNA polymerase II-specific-transcription cis-regulatory region binding-zinc ion binding	positive regulation of transcription by RNA polymerase II	C2H2-type domain-containing protein	cv. Chinese Spring
		4D:478513578-478513678 [Sequence]	TraesCS4D02G312500	Reverse	Query_1	1	101	Forward	101 [Sequence]	83	1.2e-38	95.0 [Alignment]
		4B:605170366-605170466 [Sequence]	TraesCS4B02G315600	Reverse	Query_1	1	101	Forward	101 [Sequence]	79	2.9e-36	94.1 [Alignment]
		7D:51779478-51779531 [Sequence]	TraesCS7D02G084700	Reverse	Query_1	48	101	Forward	54 [Sequence]	52	4.9e-20	98.1 [Alignment]
4A	Excalibur_c3988_1660	7D:51779534-51779556 [Sequence]	TraesCS7D02G084700	Reverse	Query_1	15	37	Forward	23 [Sequence]	23	0.01	100.0 [Alignment]
		4A:666148954-666149054 [Sequence]	TraesCS4A02G388600	Reverse	Query_1	1	101	Forward	101 [Sequence]	99	2.9e-48	99.0 [Alignment]	Protein coding	alcohol-forming long-chain fatty acyl-CoA reductase activity	lipid metabolic process	Fatty acyl-CoA reductase	cv. Chinese Spring
		7A:54721215-54721250 [Sequence]	TraesCS7A02G089400	Reverse	Query_1	1	36	Forward	36 [Sequence]	36	2e-10	100.0 [Alignment]
		7A:54721161-54721188 [Sequence]	TraesCS7A02G089400	Reverse	Query_1	72	99	Forward	28 [Sequence]	28	1.3e-05	100.0 [Alignment]
		7A:54721188-54721211 [Sequence]	TraesCS7A02G089400	Reverse	Query_1	48	71	Forward	24 [Sequence]	22	0.05	95.8 [Alignment]
		3A:21787981-21788081 [Sequence]	TraesCS3A02G041200	Forward	Query_1	1	101	Forward	101 [Sequence]	99	2.9e-48	99.0 [Alignment]	Protein coding	DNA-binding transcription factor activity		AP2/ERF domain-containing protein	cv. Chinese Spring
3A	Tdurum_contig52302_649	3D:14555166-14555266 [Sequence]	TraesCS3D02G039000	Reverse	Query_1	1	101	Forward	101 [Sequence]	63	1.2e-26	90.1 [Alignment]
		3B:21770369-21770465 [Sequence]	TraesCS3B02G042400	Reverse	Query_1	5	101	Forward	97 [Sequence]	63	1.2e-26	90.7 [Alignment]
		1D:9055742-9055816 [Sequence]	TraesCS1D02G021100	Forward	Query_1	4	78	Forward	75 [Sequence]	73	1.2e-32	98.7 [Alignment]
3A	BobWhite_c37325_92	1D:9484026-9484060 [Sequence]	TraesCS1D02G022400	Reverse	Query_1	40	74	Forward	35 [Sequence]	25	0.00081	91.4 [Alignment]
		1D:379496093-379496119 [Sequence]	TraesCS1D02G281500	Reverse	Query_1	1	27	Forward	27 [Sequence]	19	3.2	92.6 [Alignment]
		1D:379499395-379499421 [Sequence]	TraesCS1D02G281600	Reverse	Query_1	1	27	Forward	27 [Sequence]	19	3.2	92.6 [Alignment]
		1D:379502746-379502772 [Sequence]	TraesCS1D02G281700	Reverse	Query_1	1	27	Forward	27 [Sequence]	19	3.2	92.6 [Alignment]
		1D:379504271-379504297 [Sequence]	TraesCS1D02G281700	Reverse	Query_1	1	27	Forward	27 [Sequence]	19	3.2	92.6 [Alignment]
		3B:22843499-22843576 [Sequence]	TraesCS3B02G045400	Reverse	Query_1	1	78	Forward	78 [Sequence]	76	1.9e-34	98.7 [Alignment]
		3B:22842887-22842909 [Sequence]	TraesCS3B02G045400	Reverse	Query_1	79	101	Forward	23 [Sequence]	23	0.01	100.0 [Alignment]
		3B:623655465-623655496 [Sequence]	TraesCS3B02G395600	Forward	Query_1	43	74	Forward	32 [Sequence]	22	0.05	90.6 [Alignment]
		1A:480597502-480597528 [Sequence]	TraesCS1A02G282300	Reverse	Query_1	1	27	Forward	27 [Sequence]	23	0.01	96.3 [Alignment]
		1A:480593395-480593421 [Sequence]	TraesCS1A02G282200	Reverse	Query_1	1	27	Forward	27 [Sequence]	19	3.2	92.6 [Alignment]
		1A:480600386-480600412 [Sequence]	TraesCS1A02G282400	Reverse	Query_1	1	27	Forward	27 [Sequence]	19	3.2	92.6 [Alignment]
		3D:15926410-15926487 [Sequence]	TraesCS3D02G041300	Reverse	Query_1	1	78	Forward	78 [Sequence]	76	1.9e-34	98.7 [Alignment]
		3D:15925789-15925811 [Sequence]	TraesCS3D02G041300	Reverse	Query_1	79	101	Forward	23 [Sequence]	23	0.01	100.0 [Alignment]
		3D:469375092-469375122 [Sequence]	TraesCS3D02G356900	Forward	Query_1	44	74	Forward	31 [Sequence]	21	0.2	90.3 [Alignment]
		1B:13247452-13247526 [Sequence]	TraesCS1B02G027200	Reverse	Query_1	4	78	Forward	75 [Sequence]	69	3e-30	97.3 [Alignment]
		1B:12943721-12943798 [Sequence]	TraesCS1B02G026600	Forward	Query_1	1	78	Forward	78 [Sequence]	68	1.2e-29	96.2 [Alignment]
		1B:13434907-13434981 [Sequence]	TraesCS1B02G027700	Forward	Query_1	4	78	Forward	75 [Sequence]	65	7.6e-28	96.0 [Alignment]
		1B:13667874-13667908 [Sequence]	TraesCS1B02G028300	Reverse	Query_1	40	74	Forward	35 [Sequence]	25	0.00081	91.4 [Alignment]
		1B:12347003-12347033 [Sequence]	TraesCS1B02G025100	Forward	Query_1	44	74	Forward	31 [Sequence]	21	0.2	90.3 [Alignment]
		1B:508694581-508694607 [Sequence]	TraesCS1B02G291400	Reverse	Query_1	1	27	Forward	27 [Sequence]	19	3.2	92.6 [Alignment]
		3A:20712897-20712974 [Sequence]	TraesCS3A02G038400	Forward	Query_1	1	78	Forward	78 [Sequence]	76	1.9e-34	98.7 [Alignment]	Protein coding	aldose reductase (NADPH) activity		NADP-dependent oxidoreductase domain-containing protein	cv. Chinese Spring
		3A:20713622-20713644 [Sequence]	TraesCS3A02G038400	Forward	Query_1	79	101	Forward	23 [Sequence]	23	0.01	100.0 [Alignment]	Protein coding	aldose reductase (NADPH) activity		NADP-dependent oxidoreductase domain-containing protein	cv. Chinese Spring
		3A:611945874-611945905 [Sequence]	TraesCS3A02G363400	Forward	Query_1	43	74	Forward	32 [Sequence]	22	0.05	90.6 [Alignment]	Protein coding	aldose reductase (NADPH) activity		NADP-dependent oxidoreductase domain-containing protein	cv. Chinese Spring
		3A:611946502-611946524 [Sequence]	TraesCS3A02G363400	Forward	Query_1	79	101	Forward	23 [Sequence]	19	3.2	95.7 [Alignment]	Protein coding	aldose reductase (NADPH) activity		NADP-dependent oxidoreductase domain-containing protein	cv. Chinese Spring
		Un:8485534-8485564 [Sequence]	TraesCSU02G004200	Reverse	Query_1	116	146	Forward	31 [Sequence]	19	7.8	90.3 [Alignment]
3B	IAAV6566	3B:736712483-736712683 [Sequence]	TraesCS3B02G490700	Forward	Query_1	1	201	Forward	201 [Sequence]	187	2e-100	98.0 [Alignment]	Protein coding			DUF4220 domain-containing protein	cv. Chinese Spring
		3B:736914786-736914980 [Sequence]	TraesCS3B02G490800	Forward	Query_1	1	195	Forward	195 [Sequence]	89	9.6e-42	86.2 [Alignment]	Protein coding			DUF4220 domain-containing protein	cv. Chinese Spring
		3A:691042118-691042318 [Sequence]	TraesCS3A02G453000	Forward	Query_1	1	201	Forward	201 [Sequence]	183	5.1e-98	97.5 [Alignment]
		3A:691092395-691092595 [Sequence]	TraesCS3A02G453100	Forward	Query_1	1	201	Forward	201 [Sequence]	95	2.5e-45	86.6 [Alignment]
		3A:519406233-519406252 [Sequence]	TraesCS3A02G290600	Forward	Query_1	38	57	Forward	20 [Sequence]	20	2	100.0 [Alignment]
		3D:554767892-554768092 [Sequence]	TraesCS3D02G445700	Forward	Query_1	1	201	Forward	201 [Sequence]	199	1.3e-107	99.5 [Alignment]
		3D:554777482-554777682 [Sequence]	TraesCS3D02G445800	Forward	Query_1	1	201	Forward	201 [Sequence]	199	1.3e-107	99.5 [Alignment]
		3D:554688047-554688194 [Sequence]	TraesCS3D02G445600	Forward	Query_1	1	148	Forward	148 [Sequence]	74	9.2e-33	87.2 [Alignment]
		3A:699857714-699857814 [Sequence]	TraesCS3A02G465800	Reverse	Query_1	1	101	Forward	101 [Sequence]	99	2.9e-48	99.0 [Alignment]	Protein coding			Agenet domain-containing protein	cv. Chinese Spring
3B	Tdurum_contig100004_204	3A:699857525-699857625 [Sequence]	TraesCS3A02G465800	Reverse	Query_1	1	101	Forward	101 [Sequence]	79	2.9e-36	94.1 [Alignment]	Protein coding			Agenet domain-containing protein	cv. Chinese Spring
		3B:753749336-753749412 [Sequence]	TraesCS3B02G509700	Reverse	Query_1	25	101	Forward	77 [Sequence]	63	1.2e-26	91.1 [Alignment]
		2B:788526062-788526104 [Sequence]	TraesCS2B02G608100	Forward	Query_1	8	50	Forward	43 [Sequence]	35	7.9e-10	95.3 [Alignment]
2A	RAC875_c4015_2175	Un:132102381-132102451 [Sequence]	TraesCSU02G140125	Reverse	Query_1	29	99	Forward	71 [Sequence]	29	3.2e-06	84.5 [Alignment]
		5B:661871844-661871868 [Sequence]	TraesCS5B02G494000	Forward	Query_1	14	38	Forward	25 [Sequence]	25	0.00081	100.0 [Alignment]
		2D:60946814-60946903 [Sequence]	TraesCS2D02G109900	Forward	Query_1	12	101	Forward	90 [Sequence]	72	4.7e-32	94.4 [Alignment]
2A	BobWhite_c1611_1685	2A:61469085-61469185 [Sequence]	TraesCS2A02G109700	Forward	Query_1	1	101	Forward	101 [Sequence]	99	2.9e-48	99.0 [Alignment]	Protein coding	acyl-CoA dehydrogenase activity-flavin adenine dinucleotide binding-oxidoreductase activity, acting on the CH-CH group of donors	fatty acid beta-oxidation using acyl-CoA dehydrogenase	Acyl-CoA dehydrogenase family member 11	cv. Chinese Spring
		2B:95761845-95761945 [Sequence]	TraesCS2B02G127700	Forward	Query_1	1	101	Forward	101 [Sequence]	87	4.6e-41	96.0 [Alignment]
		6A:430581527-430581626 [Sequence]	TraesCS6A02G228400	Forward	Query_1	1	100	Forward	100 [Sequence]	42	5e-14	85.0 [Alignment]
7B	RAC875_rep_c108382_824	7B:750083810-750083910 [Sequence]	TraesCS7B02G500300	Reverse	Query_1	1	101	Forward	101 [Sequence]	95	7.2e-46	98.0 [Alignment]	Protein coding	serine-type endopeptidase activity	proteolysis	Prolyl endopeptidase	cv. Chinese Spring
		6D:292293742-292293841 [Sequence]	TraesCS6D02G206700	Reverse	Query_1	1	100	Forward	100 [Sequence]	38	1.3e-11	84.0 [Alignment]
		7D:633604438-633604538 [Sequence]	TraesCS7D02G548000	Reverse	Query_1	1	101	Forward	101 [Sequence]	99	2.9e-48	99.0 [Alignment]
		7A:733332959-733333059 [Sequence]	TraesCS7A02G562600	Forward	Query_1	1	101	Forward	101 [Sequence]	91	1.8e-43	97.0 [Alignment]
		6B:454730808-454730907 [Sequence]	TraesCS6B02G253300	Reverse	Query_1	1	100	Forward	100 [Sequence]	38	1.3e-11	84.0 [Alignment]
		6A:135234627-135234645 [Sequence]	TraesCS6A02G151100	Reverse	Query_1	78	96	Forward	19 [Sequence]	19	3.2	100.0 [Alignment]
7B	BS00063821_51
3B	RAC875_c81076_317	3A:438605422-438605472 [Sequence]	TraesCS3A02G234900	Reverse	Query_1	29	79	Forward	51 [Sequence]	29	3.2e-06	88.2 [Alignment]
3B	RAC875_c5799_224	3D:19885854-19885933 [Sequence]	TraesCS3D02G050700	Forward	Query_1	22	101	Forward	80 [Sequence]	78	1.2e-35	98.8 [Alignment]
		3D:326698311-326698361 [Sequence]	TraesCS3D02G236100	Forward	Query_1	29	79	Forward	51 [Sequence]	29	3.2e-06	88.2 [Alignment]
		3B:31813662-31813743 [Sequence]	TraesCS3B02G060100	Forward	Query_1	20	101	Forward	82 [Sequence]	76	1.9e-34	97.6 [Alignment]	Protein coding	hydrolase activity, acting on ester bonds		GDSL esterase/lipase	cv. Chinese Spring
		3B:423809458-423809508 [Sequence]	TraesCS3B02G264900	Forward	Query_1	29	79	Forward	51 [Sequence]	29	3.2e-06	88.2 [Alignment]	Protein coding	hydrolase activity, acting on ester bonds		GDSL esterase/lipase	cv. Chinese Spring
		3B:31813522-31813542 [Sequence]	TraesCS3B02G060100	Forward	Query_1	1	21	Forward	21 [Sequence]	21	0.2	100.0 [Alignment]	Protein coding	hydrolase activity, acting on ester bonds		GDSL esterase/lipase	cv. Chinese Spring
		1D:10721050-10721153 [Sequence]	TraesCS1D02G026200	Forward	Query_1	60	163	Forward	104 [Sequence]	86	6e-40	95.2 [Alignment]
1A	wsnp_Ex_c7965_13520238	1D:10720994-10721048 [Sequence]	TraesCS1D02G026200	Forward	Query_1	1	55	Forward	55 [Sequence]	43	3.4e-14	94.5 [Alignment]
		1D:10721157-10721190 [Sequence]	TraesCS1D02G026200	Forward	Query_1	168	201	Forward	34 [Sequence]	34	8.2e-09	100.0 [Alignment]
		1A:12369332-12369532 [Sequence]	TraesCS1A02G025900	Forward	Query_1	1	201	Forward	201 [Sequence]	195	3.3e-105	99.0 [Alignment]	Protein coding	ATP binding-protein serine/threonine kinase activity	intracellular signal transduction	non-specific serine/threonine protein kinase	cv. Chinese Spring
		7B:123787286-123787304 [Sequence]	TraesCS7B02G107200	Forward	Query_1	112	130	Forward	19 [Sequence]	19	7.8	100.0 [Alignment]
		1B:15745253-15745303 [Sequence]	TraesCS1B02G032500	Reverse	Query_1	1	51	Forward	51 [Sequence]	39	8.3e-12	94.1 [Alignment]
		1B:15745145-15745186 [Sequence]	TraesCS1B02G032500	Reverse	Query_1	111	152	Forward	42 [Sequence]	34	8.2e-09	95.2 [Alignment]
		1B:15745181-15745248 [Sequence]	TraesCS1B02G032500	Reverse	Query_1	50	117	Forward	68 [Sequence]	34	8.2e-09	86.8 [Alignment]
		1B:15745088-15745121 [Sequence]	TraesCS1B02G032500	Reverse	Query_1	168	201	Forward	34 [Sequence]	30	2e-06	97.1 [Alignment]
		7D:161485327-161485345 [Sequence]	TraesCS7D02G203400	Forward	Query_1	112	130	Forward	19 [Sequence]	19	7.8	100.0 [Alignment]
		5A:484079204-484079226 [Sequence]	TraesCS5A02G274700	Reverse	Query_1	84	106	Forward	23 [Sequence]	19	7.2	95.7 [Alignment]
1A	wsnp_Ku_c5756_10191339	3D:608067929-608068038 [Sequence]	TraesCS3D02G532100	Reverse	Query_1	1	110	Forward	110 [Sequence]	60	1.7e-24	88.2 [Alignment]
		3D:608067771-608067850 [Sequence]	TraesCS3D02G532100	Reverse	Query_1	108	187	Forward	80 [Sequence]	54	6.8e-21	91.2 [Alignment]
		1D:11546005-11546114 [Sequence]	TraesCS1D02G029400	Reverse	Query_1	1	110	Forward	110 [Sequence]	104	6.3e-51	98.2 [Alignment]
		1D:11545812-11545905 [Sequence]	TraesCS1D02G029400	Reverse	Query_1	108	201	Forward	94 [Sequence]	88	2.6e-41	97.9 [Alignment]
		1B:17354122-17354231 [Sequence]	TraesCS1B02G036400	Reverse	Query_1	1	110	Forward	110 [Sequence]	100	1.6e-48	97.3 [Alignment]
		1B:17353933-17354026 [Sequence]	TraesCS1B02G036400	Reverse	Query_1	108	201	Forward	94 [Sequence]	68	2.6e-29	92.6 [Alignment]
		3B:817823663-817823772 [Sequence]	TraesCS3B02G594500	Reverse	Query_1	1	110	Forward	110 [Sequence]	56	4.3e-22	87.3 [Alignment]
		3B:817823505-817823584 [Sequence]	TraesCS3B02G594500	Reverse	Query_1	108	187	Forward	80 [Sequence]	50	1.7e-18	90.0 [Alignment]
		3A:740352047-740352156 [Sequence]	TraesCS3A02G526800	Reverse	Query_1	1	110	Forward	110 [Sequence]	60	1.7e-24	88.2 [Alignment]
		3A:740351889-740351968 [Sequence]	TraesCS3A02G526800	Reverse	Query_1	108	187	Forward	80 [Sequence]	46	4.3e-16	88.8 [Alignment]
		1A:13671938-13672047 [Sequence]	TraesCS1A02G029200	Reverse	Query_1	1	110	Forward	110 [Sequence]	108	2.5e-53	99.1 [Alignment]	Protein coding	mRNA binding- post-transcriptional regulation of gene expression	regulation of translation	PUM-HD domain-containing protein	cv. Chinese Spring
		1A:13671746-13671839 [Sequence]	TraesCS1A02G029200	Reverse	Query_1	108	201	Forward	94 [Sequence]	92	1e-43	98.9 [Alignment]	Protein coding	mRNA binding- post-transcriptional regulation of gene expression	regulation of translation	PUM-HD domain-containing protein	cv. Chinese Spring
		5D:383776221-383776243 [Sequence]	TraesCS5D02G282300	Reverse	Query_1	84	106	Forward	23 [Sequence]	19	7.2	95.7 [Alignment]
		5B:460265740-460265762 [Sequence]	TraesCS5B02G274400	Reverse	Query_1	84	106	Forward	23 [Sequence]	19	7.2	95.7 [Alignment]
		1A:520579715-520579815 [Sequence]	TraesCS1A02G331900	Forward	Query_1	1	101	Forward	101 [Sequence]	99	2.9e-48	99.0 [Alignment]	Protein coding			BSD domain-containing protein	cv. Chinese Spring
1A	BobWhite_c12977_65	1D:424736653-424736701 [Sequence]	TraesCS1D02G334600	Forward	Query_1	53	101	Forward	49 [Sequence]	41	2e-13	95.9 [Alignment]
		1D:424736600-424736647 [Sequence]	TraesCS1D02G334600	Forward	Query_1	1	48	Forward	48 [Sequence]	40	7.9e-13	95.8 [Alignment]
		1B:573870579-573870617 [Sequence]	TraesCS1B02G345500	Forward	Query_1	59	97	Forward	39 [Sequence]	31	2e-07	94.9 [Alignment]
		1B:573870549-573870580 [Sequence]	TraesCS1B02G345500	Forward	Query_1	33	64	Forward	32 [Sequence]	26	0.0002	93.8 [Alignment]
		1B:573870521-573870546 [Sequence]	TraesCS1B02G345500	Forward	Query_1	3	28	Forward	26 [Sequence]	22	0.05	96.2 [Alignment]
		1B:577796567-577796616 [Sequence]	TraesCS1B02G348200	Forward	Query_1	52	101	Forward	50 [Sequence]	34	3.2e-09	92.0 [Alignment]
1A	BS00039378_51	1B:577796520-577796568 [Sequence]	TraesCS1B02G348200	Forward	Query_1	1	49	Forward	49 [Sequence]	25	0.00081	87.8 [Alignment]
		1D:427235444-427235490 [Sequence]	TraesCS1D02G337600	Forward	Query_1	52	98	Forward	47 [Sequence]	39	3.1e-12	95.7 [Alignment]
		1D:427235397-427235445 [Sequence]	TraesCS1D02G337600	Forward	Query_1	1	49	Forward	49 [Sequence]	29	3.2e-06	89.8 [Alignment]
		1A:522500943-522501043 [Sequence]	TraesCS1A02G335300	Forward	Query_1	1	101	Forward	101 [Sequence]	95	7.2e-46	98.0 [Alignment]	Protein coding	O-methyltransferase activity- protein dimerization activity- S-adenosylmethionine-dependent methyltransferase activity	methylation	O-methyltransferase domain-containing protein	cv. Chinese Spring
		2D:619598613-619598709 [Sequence]	TraesCS2D02G538600	Reverse	Query_1	1	97	Forward	97 [Sequence]	91	1.8e-43	97.9 [Alignment]
2B	RAC875_c27650_216	2D:22166027-22166082 [Sequence]	TraesCS2D02G055400	Reverse	Query_1	1	56	Forward	56 [Sequence]	38	1.3e-11	91.1 [Alignment]
		2D:13856420-13856465 [Sequence]	TraesCS2D02G037300	Reverse	Query_1	1	46	Forward	46 [Sequence]	34	3.2e-09	93.5 [Alignment]
		2D:22170255-22170311 [Sequence]	TraesCS2D02G055500	Reverse	Query_1	1	57	Forward	57 [Sequence]	31	2e-07	87.7 [Alignment]
		2D:14358730-14358775 [Sequence]	TraesCS2D02G039100	Forward	Query_1	1	46	Forward	46 [Sequence]	30	8e-07	91.3 [Alignment]
		2D:18269567-18269612 [Sequence]	TraesCS2D02G049700, TraesCS2D02G049800	Forward	Query_1	1	46	Forward	46 [Sequence]	30	8e-07	91.3 [Alignment]
		2D:125343976-125344019 [Sequence]	TraesCS2D02G181000, TraesCS2D02G180900	Reverse	Query_1	4	47	Forward	44 [Sequence]	28	1.3e-05	90.9 [Alignment]
		2D:3119315-3119347 [Sequence]	TraesCS2D02G006800	Reverse	Query_1	1	33	Forward	33 [Sequence]	25	0.00081	93.9 [Alignment]
		2D:37245461-37245492 [Sequence]	TraesCS2D02G086500	Reverse	Query_1	1	32	Forward	32 [Sequence]	24	0.0032	93.8 [Alignment]
		2D:649467816-649467843 [Sequence]	TraesCS2D02G596600	Reverse	Query_1	4	31	Forward	28 [Sequence]	24	0.0032	96.4 [Alignment]
		2D:7203633-7203675 [Sequence]	TraesCS2D02G015100	Forward	Query_1	4	46	Forward	43 [Sequence]	23	0.01	88.4 [Alignment]
		2D:37225143-37225172 [Sequence]	TraesCS2D02G086400	Forward	Query_1	4	33	Forward	30 [Sequence]	22	0.05	93.3 [Alignment]
		2D:379865165-379865215 [Sequence]	TraesCS2D02G297200	Forward	Query_1	4	54	Forward	51 [Sequence]	21	0.2	84.3 [Alignment]
		6D:14586292-14586348 [Sequence]	TraesCS6D02G035400	Reverse	Query_1	1	57	Forward	57 [Sequence]	31	2e-07	87.7 [Alignment]
		4B:667604313-667604358 [Sequence]	TraesCS4B02G392400	Reverse	Query_1	1	46	Forward	46 [Sequence]	26	0.0002	89.1 [Alignment]
		4B:605517532-605517574 [Sequence]	TraesCS4B02G315900	Reverse	Query_1	4	46	Forward	43 [Sequence]	23	0.01	88.4 [Alignment]
		1D:342225451-342225480 [Sequence]	TraesCS1D02G249800	Forward	Query_1	3	32	Forward	30 [Sequence]	26	0.0002	96.7 [Alignment]
		1D:445187989-445188034 [Sequence]	TraesCS1D02G363600	Forward	Query_1	1	46	Forward	46 [Sequence]	26	0.0002	89.1 [Alignment]
		1D:12336943-12336964 [Sequence]	TraesCS1D02G031800	Forward	Query_1	4	25	Forward	22 [Sequence]	22	0.05	100.0 [Alignment]
		Un:265076278-265076306 [Sequence]	TraesCSU02G176100	Forward	Query_1	4	32	Forward	29 [Sequence]	25	0.00081	96.6 [Alignment]
		Un:88642933-88642965 [Sequence]	TraesCSU02G100400	Reverse	Query_1	1	33	Forward	33 [Sequence]	21	0.2	90.9 [Alignment]
		Un:283733024-283733056 [Sequence]	TraesCSU02G188400	Reverse	Query_1	1	33	Forward	33 [Sequence]	21	0.2	90.9 [Alignment]
		Un:352521899-352521927 [Sequence]	TraesCSU02G237600	Forward	Query_1	4	32	Forward	29 [Sequence]	21	0.2	93.1 [Alignment]
		5B:537506325-537506370 [Sequence]	TraesCS5B02G357700	Reverse	Query_1	1	46	Forward	46 [Sequence]	30	8e-07	91.3 [Alignment]
		7A:232388951-232389004 [Sequence]	TraesCS7A02G249700	Reverse	Query_1	4	57	Forward	54 [Sequence]	32	5e-08	88.9 [Alignment]
		7A:619151362-619151431 [Sequence]	TraesCS7A02G426000	Forward	Query_1	1	70	Forward	70 [Sequence]	28	1.3e-05	84.3 [Alignment]
		7A:1273446-1273474 [Sequence]	TraesCS7A02G001500	Reverse	Query_1	4	32	Forward	29 [Sequence]	25	0.00081	96.6 [Alignment]
		5A:558305170-558305215 [Sequence]	TraesCS5A02G355900	Forward	Query_1	1	46	Forward	46 [Sequence]	22	0.05	87.0 [Alignment]
		7B:749331835-749331880 [Sequence]	TraesCS7B02G498400	Reverse	Query_1	1	46	Forward	46 [Sequence]	30	8e-07	91.3 [Alignment]
		7B:629019544-629019576 [Sequence]	TraesCS7B02G365500	Reverse	Query_1	1	33	Forward	33 [Sequence]	29	3.2e-06	97.0 [Alignment]
		7B:747942640-747942672 [Sequence]	TraesCS7B02G497300	Reverse	Query_1	1	33	Forward	33 [Sequence]	29	3.2e-06	97.0 [Alignment]
		7B:179902052-179902105 [Sequence]	TraesCS7B02G141600	Forward	Query_1	4	57	Forward	54 [Sequence]	28	1.3e-05	87.0 [Alignment]
		7B:580781595-580781664 [Sequence]	TraesCS7B02G326700	Forward	Query_1	1	70	Forward	70 [Sequence]	24	0.0032	82.9 [Alignment]
		7B:732158933-732158962 [Sequence]	TraesCS7B02G475800	Forward	Query_1	4	33	Forward	30 [Sequence]	22	0.05	93.3 [Alignment]
		7B:732200804-732200833 [Sequence]	TraesCS7B02G476000	Forward	Query_1	4	33	Forward	30 [Sequence]	22	0.05	93.3 [Alignment]
		3D:497015002-497015044 [Sequence]	TraesCS3D02G380900	Forward	Query_1	4	46	Forward	43 [Sequence]	27	5.1e-05	90.7 [Alignment]
		3D:497231521-497231563 [Sequence]	TraesCS3D02G381000	Forward	Query_1	4	46	Forward	43 [Sequence]	27	5.1e-05	90.7 [Alignment]
		3D:536952562-536952607 [Sequence]	TraesCS3D02G424700	Reverse	Query_1	1	46	Forward	46 [Sequence]	26	0.0002	89.1 [Alignment]
		3D:568655227-568655272 [Sequence]	TraesCS3D02G464900	Reverse	Query_1	4	49	Forward	46 [Sequence]	22	0.05	87.0 [Alignment]
		3D:536979622-536979646 [Sequence]	TraesCS3D02G424800	Reverse	Query_1	1	25	Forward	25 [Sequence]	21	0.2	96.0 [Alignment]
		4A:742751215-742751243 [Sequence]	TraesCS4A02G496100	Reverse	Query_1	4	32	Forward	29 [Sequence]	25	0.00081	96.6 [Alignment]
		7D:2052465-2052493 [Sequence]	TraesCS7D02G003700	Reverse	Query_1	4	32	Forward	29 [Sequence]	25	0.00081	96.6 [Alignment]
		7D:20378150-20378178 [Sequence]	TraesCS7D02G040200	Reverse	Query_1	4	32	Forward	29 [Sequence]	21	0.2	93.1 [Alignment]
		7D:20397595-20397623 [Sequence]	TraesCS7D02G040300	Reverse	Query_1	4	32	Forward	29 [Sequence]	21	0.2	93.1 [Alignment]
		3B:656740487-656740529 [Sequence]	TraesCS3B02G420100	Forward	Query_1	4	46	Forward	43 [Sequence]	27	5.1e-05	90.7 [Alignment]
		3B:656917374-656917394 [Sequence]	TraesCS3B02G420200	Forward	Query_1	4	24	Forward	21 [Sequence]	21	0.2	100.0 [Alignment]
		1A:441932230-441932261 [Sequence]	TraesCS1A02G250200	Forward	Query_1	1	32	Forward	32 [Sequence]	28	1.3e-05	96.9 [Alignment]
		1A:540401916-540401961 [Sequence]	TraesCS1A02G358700	Forward	Query_1	1	46	Forward	46 [Sequence]	26	0.0002	89.1 [Alignment]
		1A:540413948-540413977 [Sequence]	TraesCS1A02G358900	Reverse	Query_1	4	33	Forward	30 [Sequence]	22	0.05	93.3 [Alignment]
		1A:11530495-11530523 [Sequence]	TraesCS1A02G023200	Reverse	Query_1	4	32	Forward	29 [Sequence]	21	0.2	93.1 [Alignment]
		2A:751093395-751093491 [Sequence]	TraesCS2A02G537400	Reverse	Query_1	1	97	Forward	97 [Sequence]	91	1.8e-43	97.9 [Alignment]
		2A:19436234-19436287 [Sequence]	TraesCS2A02G050300	Forward	Query_1	1	54	Forward	54 [Sequence]	36	2e-10	90.7 [Alignment]
		2A:24029041-24029097 [Sequence]	TraesCS2A02G056700	Reverse	Query_1	1	57	Forward	57 [Sequence]	35	7.9e-10	89.5 [Alignment]
		2A:679971675-679971704 [Sequence]	TraesCS2A02G426500	Forward	Query_1	3	32	Forward	30 [Sequence]	22	0.05	93.3 [Alignment]
		2A:514865110-514865160 [Sequence]	TraesCS2A02G299300	Forward	Query_1	4	54	Forward	51 [Sequence]	21	0.2	84.3 [Alignment]
		2A:750551139-750551166 [Sequence]	TraesCS2A02G536200	Forward	Query_1	4	31	Forward	28 [Sequence]	20	0.81	92.9 [Alignment]
		6A:594661498-594661567 [Sequence]	TraesCS6A02G368500	Reverse	Query_1	1	70	Forward	70 [Sequence]	48	1.2e-17	91.4 [Alignment]
		1B:606306407-606306452 [Sequence]	TraesCS1B02G375200	Forward	Query_1	1	46	Forward	46 [Sequence]	26	0.0002	89.1 [Alignment]
		1B:664611340-664611411 [Sequence]	TraesCS1B02G443400	Forward	Query_1	1	72	Forward	72 [Sequence]	22	0.05	81.9 [Alignment]
		2B:759172789-759172885 [Sequence]	TraesCS2B02G568200	Reverse	Query_1	1	97	Forward	97 [Sequence]	83	1.2e-38	95.9 [Alignment]	Protein coding	sulfotransferase activity	sulfation	Sulfotransferase	cv. Chinese Spring
		2B:35364956-35365012 [Sequence]	TraesCS2B02G068800	Reverse	Query_1	1	57	Forward	57 [Sequence]	35	7.9e-10	89.5 [Alignment]	Protein coding	sulfotransferase activity	sulfation	Sulfotransferase	cv. Chinese Spring
		2B:30300878-30300934 [Sequence]	TraesCS2B02G063400	Forward	Query_1	1	57	Forward	57 [Sequence]	31	2e-07	87.7 [Alignment]	Protein coding	sulfotransferase activity	sulfation	Sulfotransferase	cv. Chinese Spring
		2B:178731146-178731189 [Sequence]	TraesCS2B02G200100	Reverse	Query_1	4	47	Forward	44 [Sequence]	24	0.0032	88.6 [Alignment]	Protein coding	sulfotransferase activity	sulfation	Sulfotransferase	cv. Chinese Spring
		2B:64864000-64864031 [Sequence]	TraesCS2B02G104100	Forward	Query_1	1	32	Forward	32 [Sequence]	24	0.0032	93.8 [Alignment]	Protein coding	sulfotransferase activity	sulfation	Sulfotransferase	cv. Chinese Spring
		2B:1749907-1749949 [Sequence]	TraesCS2B02G002800	Reverse	Query_1	4	46	Forward	43 [Sequence]	23	0.01	88.4 [Alignment]	Protein coding	sulfotransferase activity	sulfation	Sulfotransferase	cv. Chinese Spring
		2B:1765070-1765112 [Sequence]	TraesCS2B02G003100	Reverse	Query_1	4	46	Forward	43 [Sequence]	23	0.01	88.4 [Alignment]	Protein coding	sulfotransferase activity	sulfation	Sulfotransferase	cv. Chinese Spring
		2B:64356955-64356984 [Sequence]	TraesCS2B02G103700	Reverse	Query_1	4	33	Forward	30 [Sequence]	22	0.05	93.3 [Alignment]	Protein coding	sulfotransferase activity	sulfation	Sulfotransferase	cv. Chinese Spring
		2B:639969863-639969892 [Sequence]	TraesCS2B02G446900	Forward	Query_1	3	32	Forward	30 [Sequence]	22	0.05	93.3 [Alignment]	Protein coding	sulfotransferase activity	sulfation	Sulfotransferase	cv. Chinese Spring
		2B:451129240-451129279 [Sequence]	TraesCS2B02G315600	Forward	Query_1	4	43	Forward	40 [Sequence]	20	0.81	87.5 [Alignment]	Protein coding	sulfotransferase activity	sulfation	Sulfotransferase	cv. Chinese Spring
		6B:679641046-679641111 [Sequence]	TraesCS6B02G404000	Reverse	Query_1	3	68	Forward	66 [Sequence]	44	3.1e-15	90.9 [Alignment]
		6B:213151482-213151514 [Sequence]	TraesCS6B02G186800	Forward	Query_1	1	33	Forward	33 [Sequence]	29	3.2e-06	97.0 [Alignment]
		6B:213308060-213308092 [Sequence]	TraesCS6B02G187000	Forward	Query_1	1	33	Forward	33 [Sequence]	29	3.2e-06	97.0 [Alignment]
		6B:84748376-84748405 [Sequence]	TraesCS6B02G105200	Forward	Query_1	4	33	Forward	30 [Sequence]	22	0.05	93.3 [Alignment]
		5D:441327334-441327379 [Sequence]	TraesCS5D02G363500	Reverse	Query_1	1	46	Forward	46 [Sequence]	30	8e-07	91.3 [Alignment]
		5D:436212465-436212507 [Sequence]	TraesCS5D02G353900	Forward	Query_1	4	46	Forward	43 [Sequence]	27	5.1e-05	90.7 [Alignment]
		5D:441158442-441158474 [Sequence]	TraesCS5D02G363000	Reverse	Query_1	1	33	Forward	33 [Sequence]	21	0.2	90.9 [Alignment]
		3A:672206415-672206471 [Sequence]	TraesCS3A02G429200	Reverse	Query_1	1	57	Forward	57 [Sequence]	27	5.1e-05	86.0 [Alignment]
		3A:637471438-637471480 [Sequence]	TraesCS3A02G388600	Reverse	Query_1	4	46	Forward	43 [Sequence]	23	0.01	88.4 [Alignment]
		3A:637604128-637604170 [Sequence]	TraesCS3A02G388700	Reverse	Query_1	4	46	Forward	43 [Sequence]	23	0.01	88.4 [Alignment]
		3A:672210705-672210729 [Sequence]	TraesCS3A02G429300	Reverse	Query_1	1	25	Forward	25 [Sequence]	21	0.2	96.0 [Alignment]
		2A:755788359-755788459 [Sequence]	TraesCS2A02G547900	Forward	Query_1	1	101	Forward	101 [Sequence]	91	1.8e-43	97.0 [Alignment]
2B	Excalibur_c7051_1027	2D:624553595-624553695 [Sequence]	TraesCS2D02G549000	Forward	Query_1	1	101	Forward	101 [Sequence]	99	2.9e-48	99.0 [Alignment]
		2B:767017246-767017346 [Sequence]	TraesCS2B02G578700	Forward	Query_1	1	101	Forward	101 [Sequence]	99	2.9e-48	99.0 [Alignment]	Protein coding	DNA binding- mRNA binding- zinc ion binding		C3H1-type domain-containing protein	cv. Chinese Spring
		7B:742463631-742463729 [Sequence]	TraesCS7B02G486500	Reverse	Query_1	3	101	Forward	99 [Sequence]	97	4.5e-47	99.0 [Alignment]	Protein coding	photosystem II assembly		Photosystem II stability/assembly factor	cv. Chinese Spring
7B	CAP12_c194_240	7D:634094749-634094847 [Sequence]	TraesCS7D02G549100	Reverse	Query_1	3	101	Forward	99 [Sequence]	81	1.9e-37	94.9 [Alignment]
		7A:732052975-732053042 [Sequence]	TraesCS7A02G560200	Reverse	Query_1	3	70	Forward	68 [Sequence]	46	2e-16	91.2 [Alignment]
		7A:732052942-732052964 [Sequence]	TraesCS7A02G560200	Reverse	Query_1	79	101	Forward	23 [Sequence]	19	3.2	95.7 [Alignment]
		7A:732801241-732801341 [Sequence]	TraesCS7A02G561600	Forward	Query_1	1	101	Forward	101 [Sequence]	79	2.9e-36	94.1 [Alignment]
7B	Excalibur_c24639_398	7D:633804568-633804668 [Sequence]	TraesCS7D02G548200	Reverse	Query_1	1	101	Forward	101 [Sequence]	67	4.8e-29	91.1 [Alignment]
		7B:750605748-750605848 [Sequence]	TraesCS7B02G502200	Forward	Query_1	1	101	Forward	101 [Sequence]	99	2.9e-48	99.0 [Alignment]	Protein coding			Transmembrane protein 53	cv. Chinese Spring
		7B:750442521-750442621 [Sequence]	TraesCS7B02G501800	Reverse	Query_1	1	101	Forward	101 [Sequence]	75	7.5e-34	93.1 [Alignment]	Protein coding			Uncharacterized protein	cv. Chinese Spring
		7B:750429983-750430082 [Sequence]	TraesCS7B02G501800	Reverse	Query_1	2	101	Forward	100 [Sequence]	74	3e-33	93.0 [Alignment]	Protein coding				cv. Chinese Spring

## Sheet: Table S5
Table S5:Annotation of candidate genes associated with drought tolerance (Knetminer).
Trait Scored	SNPs	SNPs Code	Overlapping Gene(s)	Gene Name	Chromosome	Position(Genomic Location)	Protein Name	Traits	Bio pro	Biological Function	Molecular Function	Path
RL_C	Kukri_c48943_1149	M19545_4A_102.4348954	TraesCS4A02G415000	SE14	4A	684998591-684998691	C2H2-type domain-containing protein	plant height. days to flowering trait. days to maturity. days to heading. days to maturity.	Lateral Root Formation. Pollen Sperm Cell Differentiation. SCF-dependent proteasomal ubiquitination. Flower Development. Polar Nucleus Fusion. cellular response to drought. Regulation Of Transcription By…. Protein Ubiquitination. chromatin-mediated maintenance…. upregulation of growth rate. Methylation. Demethylation. Anther Dehiscence. downregulation of gene expression…. Biological_Process. nega…	positive regulation of transcription by RNA polymerase II	RNA Polymerase II Cis-regulatory, Histone Demethylase Activity, DNA-binding Transcription Factor, 2-oxoglutarate dioxygenase activity, Transcription Cis-regulatory, Histone H3K27me2/H3K27me3 Demethylation, Zn binding
RL_C	Excalibur_c3988_1660	M19563_4A_105.8714671	TraesCS4A02G388600	G7	4A	666148954-666149054	Fatty acyl-CoA reductase	leaf size, root number, other miscellaneous trait, lateral root number, drought tolerance, sodium uptake, chlorophyll content, salt sensitivity, root morphology trait, oleic acid content, linoleic acid content	Regulation Of Growth, Response To Wounding, Shade Avoidance, Seed Germination, Cell Death, homeostasis, ABA signaling, long-chain fatty acyl-CoA metabolism, response to thirst, Seedling Development, lipid metabolism, Protein Folding, carbohydrate metabolism, wax anabolism, Programmed Cell Death, chlorophyll anabolism, secondary metabolism, Inflorescence Development, Suberin Biosynthetic Process, …	lipid metabolic process	Protein Binding, fatty acyl CoA reductase (alcohol-forming), Alcohol-forming Long-chain Fatty Acyl, Long-chain-fatty-acyl-CoA Reductase	Regulation of seed germination, Responses to stimuli: abiotic, Gravitropism under normal
FW_D	Tdurum_contig52302_649	M13641_3A_35.54766398	TraesCS3A02G041200	EREBP1	3A	21787981-21788081	AP2/ERF domain-containing protein	oxidative stress, seed coat color, chlorophyll content, transpiration rate, proline content, osmotic adjustment capacity, plant height, cell membrane stability, SALTTL (exact), HGRWT (exact), drought tolerance, seed dormancy, seed maturation, GRWT (exact)	ethene mediated signalling pathway, anabolism, cell physiology, Defense Response, Nucleobase-containing Compound, metabolism, upregulation of transcription, Response To Stress, Translation, cell organisation, protein metabolism		DNA Binding, DNA binding transcription factor, Transcription Cis-regulatory Region
FW_D	BobWhite_c37325_92	M13629_3A_33.66401138	TraesCS3A02G038400	AKR4C8	3A	(20712897-20712974)-(20713622-20713644 )	NADP-dependent oxidoreductase domain-containing protein	drought tolerance, callus induction, leaf size, SALTTL (exact), salt sensitivity, oxidative stress, root number, plant height, lateral root number	Biological_Process, DNA re-duplication, Response To Cold, cell cycle modulation, cellular response to zinc starvation, siderophore anabolism, alkaloid metabolism, ascorbate biosynthesis, Mitotic Cell Cycle, Response To Iron Ion Starvation, salinity response, response to thirst		NADP-aldehyde reductase activity, Steroid Dehydrogenase Activity, Oxidoreductase Activity, Actin, NADP+ Binding, 3''-deamino-3''-oxonicotianamine, Cyclin-dependent Protein Serine/Threonine Kinase, Protein Binding, D-galacturonate Reductase Activity, Aldose Reductase (NADPH) Activity	Metabolism and regulation, Jasmonic acid signaling, Hormone signaling, transport
FW_D	BobWhite_c37325_92	M13629_3A_33.66401138	TraesCS3A02G363400	AKR4C8	3A	(611945874-611945905)-(611946502-611946524)	NADP-dependent oxidoreductase domain-containing protein	drought tolerance, callus induction, salt sensitivity, oxidative stress, male sterility, leaf size	tetrapyrrole anabolism, carotenoid anabolism, lipoate metabolism, blue light response, Response To Cytokinin, chlorophyll anabolism, cell cycle modulation, secondary metabolism, GO:0018298, Aromatic Amino Acid Metabolic Process, Response To Cold, non-MVA pathway, Regulation Of Chlorophyll Biosynthesis, Plant Ovule Development, Photosynthesis, nucleotide metabolism, Mitotic Cell Cycle, GO:0034660,…		NADP+ Binding, Steroid Dehydrogenase Activity, Aldose Reductase (NADPH) Activity, NADP-aldehyde reductase activity, Oxidoreductase Activity, Actin, Protein Binding, 3''-deamino-3''-oxonicotianamine, Cyclin-dependent Protein Serine
FW_D/FW_DN/CVt_D	IAAV6566		TraesCS3B02G490700		3B	736712483-736712683	DUF4220 domain-containing protein	stem elongation, plant height, glume color, leaf length, tiller number, leaf number	Cell Communication, Cell Death, lipid metabolism, Transport, Signal Transduction, Cellular Homeostasis			Growth and developmental process, Inflorescence development, Transition from vegetative to reproductive phase, Reproductive structure development, Long day regulated expression, Flower development
FW_D/FW_DN/CVt_D	IAAV6566		TraesCS3B02G490800		3B	736914786-736914980	DUF4220 domain-containing protein
FW_D/FW_DN	Tdurum_contig100004_204	M17243_3B_91.51814012	TraesCS3A02G465800		3B	(699857714-699857814)-(699857525-699857625)	Agenet domain-containing protein	plant height, wheat stripe rust disease response, days to heading, days to maturity, days to flowering trait	DNA metabolism, Nucleobase-containing Compound, Cell Cycle, protein metabolism, protein modification, Epigenetic Regulation Of Gene Expression			Cellular processes, Mitosis, G1/S transition, Cell cycle
SL_D	BobWhite_c1611_1685	M7167_2A_93.5530237	TraesCS2A02G109700	IBR2	2A	61469085-61469185	Acyl-CoA dehydrogenase family member 11	IAA content (exact), wheat stripe rust disease response, other miscellaneous trait	Fatty Acid Beta-oxidation Using, L-leucine breakdown, 2-methylbut-2-enoyl-CoA(4-) metabolism, Defense Response, Root Hair Elongation, 2-methylbutanoyl-CoA(4-) breakdown, isovaleryl-CoA(4-) breakdown, vesicle transport, 3-methylbut-2-enoyl-CoA(4-) metabolism, Secretion	fatty acid beta-oxidation using acyl-CoA dehydrogenase	acyl-CoA dehydrogenase activity-flavin adenine dinucleotide binding-oxidoreductase activity, acting on the CH-CH group of donors
FGP_D	RAC875_rep_c108382_824	M38857_7B_167.3994656	TraesCS7B02G500300		7B	750083810-750083910	Prolyl endopeptidase	root number, Grain texture, other miscellaneous trait, lateral root number	Proteolysis	proteolysis	serine-type endopeptidase activity	Circadian rhythm
FW_CN	RAC875_c5799_224	M15671_3B_45.89408945	TraesCS3B02G060100	AXE1	3B	(31813662-31813743)-(31813522-31813542)	GDSL esterase/lipase	leaf rolling, stomatal process related trait, drought tolerance, seed coat color, root dry weight, grain size, water use efficiency, germination rate, stomatal resistance, net photosynthetic rate, flavonoid content, SALTTL (exact), seed weight, GRWT (exact), heterosis, root length, shoot dry weight, non photochemical quenching, GRLG (exact), quantum yield, light sensitivity, photochemical quenchi…	Response To Wounding, polysaccharide metabolism, lipolysis, Biological_Process, Defense Response, lipid metabolism, Nodulation, acetylcholine breakdown, alkaloid metabolism, ER organisation, isoprenoid anabolism		IgE Binding, esterase activity, Carboxylic Ester Hydrolase Activity, Acetylxylan Esterase Activity, Acyltransferase Activity, Acetylajmaline Esterase Activity, Sinapine Esterase Activity, Serine O-acyltransferase Activity, Lipase Activity, Alpha-L-fucosidase Activity	Regulation of seed germination, Gravitropism under normal or altered conditions, Responses to stimuli: abiotic
FW_CN	RAC875_c5799_224	M15671_3B_45.89408945	TraesCS3B02G264900	AXE1	3B	423809458-423809508	GDSL esterase/lipase	root mass density, yield trait, non photochemical quenching, heterosis, drought tolerance, germination rate, stomatal process related trait, root morphology trait, other miscellaneous trait, chlorophyll fluorescence induction, light sensitivity, photochemical quenching	isoprenoid anabolism, Nodulation, ER organisation, acetylcholine breakdown, lipid metabolism, Response To Wounding, Biological_Process, polysaccharide metabolism, lipolysis, Defense Response, alkaloid metabolism		Serine O-acyltransferase Activity, Acyltransferase Activity, IgE Binding, esterase activity, Acetylxylan Esterase Activity, Carboxylic Ester Hydrolase Activity, Lipase Activity, Alpha-L-fucosidase Activity, Sinapine Esterase Activity, Acetylajmaline Esterase Activity	Hormone signaling, transport, Metabolism and regulation, Salicylic acid signaling, Response to salinity, TF network involved in salinity, Responses to stimuli: abiotic
SL_DN	wsnp_Ex_c7965_13520238	M211_1A_35.653263	TraesCS1A02G025900	WNK2	1A	12369332-12369532	non-specific serine/threonine protein kinase	phosphorus uptake, FLFLWD (exact), drought tolerance, root morphology trait, wheat stripe rust disease response	DNA metabolism, Cell Cycle, Nucleobase-containing Compound, cell organisation, Protein Phosphorylation, Intracellular Signal Transduction, Epigenetic Regulation Of Gene Expression	intracellular signal transduction	Protein Kinase Activity, ATP Binding, Protein Serine/threonine Kinase Activity, Protein Serine Kinase Activity
SL_DN	wsnp_Ku_c5756_10191339	M193_1A_35.23225072	TraesCS1A02G029200	PUM1	1A	(13671938-13672047)-(13671746-13671839)	PUM-HD domain-containing protein	SALTTL (exact), root dry weight, wheat stripe rust disease response, photosynthetic rate, root morphology trait, plant height, spikelet sterility, tillering ability	translation initiation, Plant-type Cell Wall Organization, Ribosome Biogenesis, protein nucleus import, anabolism, Ribosomal Large Subunit Assembly, translation preinitiation complex, Ribosomal Small Subunit Biogenesis, posttranscriptional regulation, Response To Cytokinin, Adaxial/abaxial Pattern Specification, Embryo Sac Egg Cell Differentiation, Ribosomal Large Subunit Biogenesis, Cell Wall Mo…	regulation of translation	mRNA binding- post-transcriptional regulation of gene expression	Root structure development, Vegetative structure development, Primary root development, Reproductive meristem phase change, Reproductive structure development, Hormone signaling, transport, Metabolism and regulation, Auxin signalling, Regulation of seed size, Seed development, Growth and developmental process
Rno_DN	BobWhite_c12977_65	M1435_1A_93.61046118	TraesCS1A02G331900		1A	520579715-520579815	BSD domain-containing protein
RNo_DN	BS00039378_51	M1452_1A_94.4557243	TraesCS1A02G335300	ASMT1	1A	522500943-522501043	O-methyltransferase domain-containing protein	anther length, male sterility, tillering ability, rolled leaf, leaf rolling, spikelet length, drought tolerance, yield trait	Response To Wounding, alkaloid anabolism, anabolism, phenylpropanoid anabolism, melatonin anabolism, Methylation	methylation	Resveratrol 3,5-O-dimethyltransferase, Methyltransferase Activity, Protein Dimerization Activity, Acetylserotonin O-methyltransferase, O-methyltransferase Activity, 11-O-demethyl-17-O-deacetylvindoline 4-O-methyltransferase, Myricetin 3'-O-methyltransferase, Protein Homodimerization Activity, 5-n-alk(en)ylresorcinol O-methyltransferase, SAM-dependent methyltransferase	Growth and developmental process, Root structure development, Vegetative structure development, Root elongation
Cvt_DN	RAC875_c27650_216	M11464_2B_135.0242086	TraesCS2B02G568200		2B	759172789-759172885	Sulfotransferase	spikelet length, yield trait, anther length, drought tolerance	Response To Brassinosteroid, Response To Other Organism, GO:0055114, cell wall polysaccharide breakdown, Sulfation, auxin signaling, Response To Desiccation, Mucilage Extrusion From Seed Coat, Response To Oxidative Stress	sulfation	Quercetin-3-sulfate 4'-sulfotransferase activity, flavonol 3-sulfotransferase activity, sulfotransferase activity
Cvt_DN	RAC875_c27650_216	M11464_2B_135.0242086	TraesCS2B02G068800		2B	35364956-35365012	Sulfotransferase	lateral root number, average grain weight, spikelet length, drought tolerance, root number, yield trait, anther length	Growth; Sulfation; vascular tissue pattern formation; auxin signaling; Cell Differentiation; Meristem Maintenance; carbohydrate metabolism; Plant-type Cell Wall Organization; downregulation of biological process; Anthocyanin Accumulation in Tissues; Cell Tip Growth; Cell Growth; polar cell growth; morphogenesis; Determination of Bilateral Symmetry; Flower Morphogenesis; regulation of meristem siz…	sulfation	Quercetin-3-sulfate 4'-sulfotransferase activity, flavonol 3-sulfotransferase activity, sulfotransferase activity
Cvt_DN	RAC875_c27650_216	M11464_2B_135.0242086	TraesCS2B02G063400		2B	30300878-30300934	Sulfotransferase	wheat stripe rust disease response	Sulfation	sulfation	Quercetin-3-sulfate 4'-sulfotransferase activity, flavonol 3-sulfotransferase activity, sulfotransferase activity	Responses to stimuli: abiotic; Gravitropism under normal or altered gravity; Regulation of seed germination
Cvt_DN	RAC875_c27650_216	M11464_2B_135.0242086	TraesCS2B02G200100		2B	178731146-178731189	Sulfotransferase	spikelet length; drought tolerance; anther length	innate immunity; Cell Surface Receptor Protein Signaling; Response To Chitin; response to thirst; Transport; Response To Wounding; Systemic Acquired Resistance; Response To Cold; Response To External Stimulus; regulation of HR; downregulation of defense response; Sulfation; salicylic acid anabolism; hormone mediated signalling; secondary metabolism; Response To Abiotic Stimulus; Cell Communicatio…	sulfation	Quercetin-3-sulfate 4'-sulfotransferase activity, flavonol 3-sulfotransferase activity, sulfotransferase activity
Cvt_DN	RAC875_c27650_216	M11464_2B_135.0242086	TraesCS2B02G104100		2B	64864000-64864031	Sulfotransferase	plant callus; leaf	Sulfation	sulfation	Quercetin-3-sulfate 4'-sulfotransferase activity, flavonol 3-sulfotransferase activity, sulfotransferase activity
Cvt_DN	RAC875_c27650_216	M11464_2B_135.0242086	TraesCS2B02G002800		2B	1749907-1749949	Sulfotransferase		Response To Biotic Stimulus; Sulfation; secondary metabolism; morphogenesis; lipid metabolism; Flower Development; Response To Endogenous Stimulus; Response To External Stimulus	sulfation	Quercetin-3-sulfate 4'-sulfotransferase activity, flavonol 3-sulfotransferase activity, sulfotransferase activity
Cvt_DN	RAC875_c27650_216	M11464_2B_135.0242086	TraesCS2B02G003100		2B	1765070-1765112	Sulfotransferase	protein content; lateral root number; male sterility; nitrate uptake; genic male sterility; grain protein content; root number; harvest index	regulation of meristem size; Anthocyanin Accumulation In Tissues; Flower Morphogenesis; downregulation of biological process; Plant-type Cell Wall Organization; Cell Surface Receptor Protein Signaling; Cell Wall Organization; DNA metabolism; Post-embryonic Development; hormone mediated signalling; Meristem Maintenance; Epigenetic Regulation Of Gene Expression; cell organisation; anabolism; Flower…	sulfation	Quercetin-3-sulfate 4'-sulfotransferase activity, flavonol 3-sulfotransferase activity, sulfotransferase activity	Response To Biotic Stimulus; Sulfation; secondary metabolism; morphogenesis; lipid metabolism; Flower Development; Response To Endogenous Stimulus; Response To External Stimulus
Cvt_DN	RAC875_c27650_216	M11464_2B_135.0242086	TraesCS2B02G103700		2B	64356955-64356984	Sulfotransferase		carbohydrate metabolism; secondary metabolism; Sulfation	sulfation	Quercetin-3-sulfate 4'-sulfotransferase activity, flavonol 3-sulfotransferase activity, sulfotransferase activity
Cvt_DN	RAC875_c27650_216	M11464_2B_135.0242086	TraesCS2B02G446900		2B	639969863-639969892	Sulfotransferase	grain volume; plant height	Sulfation	sulfation	Quercetin-3-sulfate 4'-sulfotransferase activity, flavonol 3-sulfotransferase activity, sulfotransferase activity
Cvt_DN	RAC875_c27650_216	M11464_2B_135.0242086	TraesCS2B02G315600		2B	451129240-451129279	Sulfotransferase	chlorophyll content; grain size; organ identity; GRWT (exact); grain protein content; GRLG (exact); drought tolerance; seed shape; oxidative stress; pollen fertility; leaf color; net photosynthetic rate; male sterility; sporogenesis; plant height; floral organ identity; SALTTL (exact); TGRWT (exact); stem elongation; photosynthetic rate; protein content	Response To External Stimulus; lipid metabolism; morphogenesis; Sulfation; Response To Endogenous Stimulus; secondary metabolism; Response To Biotic Stimulus; Flower Development	sulfation	Quercetin-3-sulfate 4'-sulfotransferase activity, flavonol 3-sulfotransferase activity, sulfotransferase activity	Gravitropism under normal or altered gravity; Jasmonic acid signaling; Hormone signaling, transport; Metabolism and regulation; Regulation of seed germination; Responses to stimuli: abiotic
Cvt_DN	Excalibur_c7051_1027	M11471_2B_138.3888996	TraesCS2B02G578700		2B	767017246-767017346	C3H1-type domain-containing protein	wheat stripe rust disease response; chlorophyll content			DNA binding- mRNA binding- zinc ion binding
FGP_DN	CAP12_c194_240	M38995_7B_171.1101527	TraesCS7B02G486500	HCF136	7B	742463631-742463729	Photosystem II stability/assembly factor	chlorophyll fluorescence induction; protein content; photochemical quenching; oxidative stress; light sensitivity; non photochemical quenching	Photosynthetic Electron Transport; Iron-sulfur Cluster Assembly; lipid metabolism; upregulation of transcription; Chlorophyll Fluorescence; Cellular Response To Oxidative Stress; upregulation of enzyme activity; GO:0009108; Photosynthesis; Photosystem II Repair; Plastid Transcription; GO:0034660; Porphyrin-containing Compound Metabolism; Plastid Organization; Stomatal Complex Morphogenesis; proto…		photosystem II assembly
FGP_DN	Excalibur_c24639_398	M38842_7B_167.1776989	TraesCS7B02G502200		7B	750605748-750605848	Transmembrane protein 53	male sterility; days to heading; plant height; root number; chlorophyll content; lateral root number; other miscellaneous trait	Response To Chitin; methionine metabolism; Regulation Of Innate Immune Response; response to fungi; Respiratory Burst Involved In; ABA signaling; Salicylic Acid Mediated Signaling; Response To Wounding; photoacclimation; Defense Response; Response To UV-B; Regulation Of Defense Response; Response To Abscisic Acid; mechanical stimulus response; ethylene anabolism; DNA-dependent transcription; ethe…			Hormone signaling, transport; Jasmonic acid signaling; Metabolism and regulation
FGP_DN	Excalibur_c24639_398	M38842_7B_167.1776989	TraesCS7B02G501800		7B	(750442521-750442621)-(750429983-750430082)	Uncharacterized protein	seed dormancy; male sterility; leaf color; other miscellaneous trait; lateral root number; root number; cytoplasmic male sterility; oxidative stress; seed maturation; plant height; heterosis				Growth and developmental processes; Jasmonic acid signaling; Gravitropism under normal or altered conditions; Hormone signaling, transport; Responses to stimuli: abiotic; Metabolism and regulation; Reproductive structure development; Regulation of seed germination; Long day regulated expression; Inflorescence development; Salicylic acid signaling

## Sheet: Table S6
Table S6: Gene Expression of candidate genes of all traits under control, drought stress and Polyethylene glycol (PEG).
Candidate gene	leaves/shoots, seedling, none, No stress control(n=10)	leaves/shoots, seedling, abiotic, drought stress(n=4)	leaves/shoots, seedling, abiotic, PEG 6000(n=16)
TraesCS4A02G415000	0.167027	0	0.392193
TraesCS4A02G388600	1.04433	0.286464	0
TraesCS3A02G041200	3.89786	2.69199	4.44987
TraesCS3A02G038400	0	0	0.0220482
TraesCS3A02G363400	3.81235	3.17823	2.34219
TraesCS3B02G490700	0.467476	0	0
TraesCS3B02G490800	1.57632	0	0
TraesCS3A02G465800	1.24499	0.436554	1.07157
TraesCS2A02G109700	3.56399	2.58857	4.07112
TraesCS7B02G500300	3.02787	0	2.42969
TraesCS3B02G060100	0.409088	0	0
TraesCS3B02G264900	0.110091	0.220294	0.642206
TraesCS1A02G025900	1.25936	0	1.20734
TraesCS1A02G029200	1.02702	0	0
TraesCS1A02G331900	1.96746	1.21212	2.60948
TraesCS1A02G335300	0	0	0
TraesCS2B02G568200	0	0	0
TraesCS2B02G068800	3.88168	0.303582	2.9439
TraesCS2B02G063400	0	0	0
TraesCS2B02G200100	1.37172	0.864429	0.222345
TraesCS2B02G104100	0	0	0
TraesCS2B02G002800	0	0	2.39728
TraesCS2B02G003100	0	0	0
TraesCS2B02G103700	0	0	0
TraesCS2B02G446900	0	0	0
TraesCS2B02G315600	0	0	0
TraesCS2B02G578700	1.29468	0	2.08295
TraesCS7B02G486500	3.79794	3.36091	5.21574
TraesCS7B02G502200	0.819793	0.955207	1.14356
TraesCS7B02G501800	0	0	0
